# Supplementary material for: Early Immune Initiation by Porcine Cells following Toxoplasma gondii Infection versus TLR Ligation
Source: Microorganisms. 2021 Aug 28;9(9):1828. doi: 10.3390/microorganisms9091828 (PMC8471494; doi:10.3390/microorganisms9091828)
Supplement: Supplementary file 1 [file microorganisms-09-01828-s001.zip]

Archive with 1 entries (1 files):
- microorganisms-1303793-supplementary.pdf
